# Supplementary material for: The fourth COVID-19 vaccine dose increased the neutralizing antibody response against the SARS-CoV-2 Omicron (B.1.1.529) variant in a diverse Brazilian population
Source: Microbiol Spectr. 2023 Nov 1;11(6):e02857-23. doi: 10.1128/spectrum.02857-23 (PMC10714775; doi:10.1128/spectrum.02857-23)
Supplement: Supplementary Material 1 — Demographic data of the study population. [file spectrum.02857-23-s0002.xlsx]

## Sheet: Planilha1
Internal Number	Age	Gender	Type of 1st and 2nd dose of COVID-19 vaccine	Date of 1st dose	Date of 2nd dose	Type of 3rd COVID-19 vaccine	Date of 3rd dose	Type of 4th COVID-19 vaccine	Date of 4th dose	Date of sample collection	Supplementary material 1 - Demographic data of the study population.
1	65	Male	ASTRAZENECA	2021-01-21	2021-02-20	PFIZER	2021-11-23	-	-	2022-05-20
2	68	Female	CORONAVAC	2021-03-27	2021-04-23	PFIZER	2021-11-27	-	-	2022-05-20
3	72	Female	ASTRAZENECA	2021-03-22	2021-06-22	PFIZER	2021-11-27	-	-	2022-05-20
4	67	Female	ASTRAZENECA	2021-03-27	2021-06-22	PFIZER	2021-12-10	-	-	2022-05-20
5	54	Male	ASTRAZENECA	2021-06-23	2021-09-15	PFIZER	2022-01-13	-	-	2022-05-20
6	52	Male	ASTRAZENECA	2021-05-28	2021-08-20	PFIZER	2022-01-11	-	-	2022-05-20
7	59	Male	ASTRAZENECA	2021-05-07	2021-07-30	PFIZER	2022-01-10	-	-	2022-05-20
8	52	Male	ASTRAZENECA	2021-05-07	2021-07-30	PFIZER	2022-01-11	-	-	2022-05-20
9	64	Female	ASTRAZENECA	2021-07-15	2021-09-15	PFIZER	2021-12-15	-	-	2022-05-20
10	40	Female	ASTRAZENECA	2021-05-28	2021-08-20	PFIZER	2022-01-13	-	-	2022-05-20
11	65	Female	ASTRAZENECA	2021-04-17	2021-07-22	JANSEN	2022-03-12	-	-	2022-05-20
12	51	Female	ASTRAZENECA	2021-06-25	2021-07-22	ASTRAZENECA	2022-02-21	-	-	2022-05-20
13	70	Female	ASTRAZENECA	2021-03-24	2021-07-14	PFIZER	2021-12-17	-	-	2022-05-20
14	63	Female	ASTRAZENECA	2021-04-17	2021-07-14	PFIZER	2021-12-15	-	-	2022-05-20
15	64	Male	CORONAVAC	2021-04-09	2021-05-11	PFIZER	2021-11-12	-	-	2022-05-20
16	42	Female	ASTRAZENECA	2021-05-28	2021-08-20	PFIZER	2022-01-13	-	-	2022-05-20
17	45	Female	ASTRAZENECA	2021-05-28	2021-08-20	PFIZER	2022-01-13	-	-	2022-05-20
18	36	Female	PFIZER	2021-08-07	2021-10-22	JANSEN	2022-03-24	-	-	2022-05-20
19	70	Female	ASTRAZENECA	2021-03-27	2021-06-23	ASTRAZENECA	2022-05-06	-	-	2022-05-20
20	73	Female	CORONAVAC	2021-03-22	2021-06-22	PFIZER	2021-12-06	-	-	2022-05-20
21	56	Female	ASTRAZENECA	2021-05-10	2021-08-03	PFIZER	2022-01-19	-	-	2022-05-20
22	66	Female	CORONAVAC	2021-03-18	2021-04-14	PFIZER	2021-10-14	-	-	2022-05-20
23	23	Female	CORONAVAC	2021-03-27	2021-04-23	PFIZER	2021-12-04	-	-	2022-05-20
24	70	Female	ASTRAZENECA	2021-03-24	2021-06-18	PFIZER	2021-12-15	-	-	2022-05-20
25	57	Female	CORONAVAC	2021-05-10	2021-08-03	PFIZER	2022-02-03	-	-	2022-05-20
26	69	Female	CORONAVAC	2021-03-27	2021-04-26	PFIZER	2021-12-06	-	-	2022-05-20
27	46	Female	ASTRAZENECA	2021-05-14	2021-08-06	PFIZER	2022-01-11	-	-	2022-05-20
28	59	Male	PFIZER	2021-06-28	2021-09-20	PFIZER	2022-02-24	-	-	2022-05-20
29	29	Male	ASTRAZENECA	2021-06-12	2021-09-03	JANSEN	2022-06-13	-	-	2022-05-20
30	23	Female	ASTRAZENECA	2021-04-07	2021-07-07	PFIZER	2021-12-10	-	-	2022-05-24
31	30	Female	CORONAVAC	2021-01-26	2021-02-17	JANSEN	2022-02-16	-	-	2022-05-24
32	32	Female	CORONAVAC	2021-01-20	2021-02-17	PFIZER	2021-02-17	-	-	2022-05-24
33	20	Female	CORONAVAC	2021-06-05	2021-08-25	PFIZER	2022-01-08	-	-	2022-05-24
34	44	Female	ASTRAZENECA	2021-05-31	2021-08-28	PFIZER	2022-01-07	-	-	2022-05-24
35	20	Female	ASTRAZENECA	2021-03-09	2021-06-11	PFIZER	2021-12-07	-	-	2022-05-24
36	28	Female	CORONAVAC	2021-03-02	2021-03-23	PFIZER	2021-10-08	-	-	2022-05-24
37	41	Female	ASTRAZENECA	2021-03-11	2021-06-09	PFIZER	2021-12-14	-	-	2022-05-24
38	33	Female	ASTRAZENECA	2021-06-08	2021-08-31	PFIZER	2022-01-11	-	-	2022-05-24
39	38	Female	ASTRAZENECA	2021-06-04	2021-08-30	ASTRAZENECA	2022-03-02	-	-	2022-05-24
40	39	Female	ASTRAZENECA	2021-03-18	2021-06-16	ASTRAZENECA	2021-12-01	-	-	2022-05-24
41	41	Male	CORONAVAC	2021-05-31	2021-08-23	PFIZER	2022-01-15	-	-	2022-05-24
42	41	Female	ASTRAZENECA	2021-06-04	2021-08-27	ASTRAZENECA	2022-02-15	-	-	2022-05-24
43	31	Female	CORONAVAC	2021-03-04	2021-10-15	PFIZER	2021-12-14	-	-	2022-05-24
44	44	Female	ASTRAZENECA	2021-06-04	2021-08-27	JANSEN	2022-03-25	-	-	2022-05-24
45	38	Female	CORONAVAC	2021-02-17	2021-06-25	PFIZER	2021-11-30	-	-	2022-05-24
46	23	Female	CORONAVAC	2021-02-05	2021-04-05	PFIZER	2021-11-27	-	-	2022-05-24
47	22	Female	CORONAVAC	2021-06-28	2021-07-26	PFIZER	2022-02-01	-	-	2022-05-24
48	45	Female	CORONAVAC	2021-03-09	2021-06-06	PFIZER	2021-12-07	-	-	2022-05-24
49	36	Female	CORONAVAC	2021-02-27	2021-05-31	PFIZER	2021-11-27	-	-	2022-05-24
50	22	Female	ASTRAZENECA	2021-04-06	2021-07-05	PFIZER	2021-12-06	-	-	2022-05-24
51	39	Female	ASTRAZENECA	2021-06-04	2021-08-27	PFIZER	2022-01-07	-	-	2022-05-24
52	42	Male	CORONAVAC	2021-02-24	2021-03-24	PFIZER	2021-11-12	-	-	2022-05-24
53	30	Female	ASTRAZENECA	2021-06-08	2021-08-31	PFIZER	2022-01-27	-	-	2022-05-24
54	28	Male	ASTRAZENECA	2021-01-19	2021-03-16	PFIZER	2021-11-30	-	-	2022-05-24
55	27	Female	ASTRAZENECA	2021-06-08	2021-08-31	PFIZER	2022-01-20	-	-	2022-05-24
56	34	Male	ASTRAZENECA	2021-03-09	2021-06-09	PFIZER	2021-12-01	-	-	2022-05-24
57	24	Female	PFIZER	2021-04-07	2021-07-12	PFIZER	2021-12-09	-	-	2022-05-24
58	33	Female	PFIZER	2021-06-08	2021-08-31	PFIZER	2022-01-31	-	-	2022-05-24
59	21	Female	CORONAVAC	2021-07-28	2021-08-25	PFIZER	2022-01-01	-	-	2022-05-24
60	43	Female	ASTRAZENECA	2021-05-31	2021-08-23	PFIZER	2022-01-29	-	-	2022-05-24
61	23	Female	ASTRAZENECA	2021-06-08	2021-08-31	PFIZER	2022-01-07	-	-	2022-05-24
63	29	Female	CORONAVAC	2021-08-16	2021-09-13	PFIZER	2022-01-15	-	-	2022-05-24
64	32	Female	ASTRAZENECA	2021-07-01	2021-09-27	ASTRAZENECA	2022-02-08	-	-	2022-05-24
65	38	Male	ASTRAZENECA	2021-06-04	2021-08-27	PFIZER	2022-01-07	-	-	2022-05-24
66	59	Male	ASTRAZENECA	2021-05-28	2021-08-23	PFIZER	2022-01-07	-	-	2022-05-24
67	67	Male	ASTRAZENECA	2021-05-27	2021-07-27	PFIZER	2022-01-25	-	-	2022-05-24
68	49	Female	ASTRAZENECA	2021-03-10	2021-06-11	PFIZER	2021-12-06	-	-	2022-05-24
69	30	Female	ASTRAZENECA	2021-07-08	2021-10-01	PFIZER	2022-01-26	-	-	2022-05-24
70	49	Female	CORONAVAC	2021-05-28	2021-08-20	ASTRAZENECA	2022-05-04	-	-	2022-05-24
71	33	Male	ASTRAZENECA	2021-06-08	2021-08-31	PFIZER	2022-01-10	-	-	2022-05-24
72	81	Female	CORONAVAC	2021-03-12	2021-04-16	PFIZER	2021-10-19	-	-	2022-05-24
73	73	Female	CORONAVAC	2021-03-27	2021-04-23	PFIZER	2021-10-19	-	-	2022-05-25
74	71	Female	ASTRAZENECA	2021-03-22	2021-06-22	PFIZER	2021-12-01	-	-	2022-05-25
75	76	Female	CORONAVAC	2021-03-11	2021-04-05	PFIZER	2021-11-12	-	-	2022-05-25
76	78	Female	CORONAVAC	2021-03-18	2021-04-14	PFIZER	2021-10-08	-	-	2022-05-25
77	70	Female	ASTRAZENECA	2021-03-24	2021-06-22	PFIZER	2021-12-01	-	-	2022-05-25
78	69	Male	CORONAVAC	2021-03-27	2021-04-20	PFIZER	2021-11-18	-	-	2022-05-25
79	67	Female	ASTRAZENECA	2021-03-22	2021-06-22	ASTRAZENECA	2022-05-19	-	-	2022-05-25
80	73	Female	CORONAVAC	2021-03-22	2021-04-20	PFIZER	2021-11-12	PFIZER	2022-04-25	2022-05-25
81	80	Female	CORONAVAC	2021-03-12	2021-04-08	PFIZER	2021-10-08	-	-	2022-05-25
82	68	Female	ASTRAZENECA	2021-03-27	2021-06-22	PFIZER	2021-11-23	-	-	2022-05-25
83	67	Female	ASTRAZENECA	2021-03-27	2021-06-22	PFIZER	2021-12-09	-	-	2022-05-25
84	52	Female	CORONAVAC	2021-04-10	2021-05-15	PFIZER	2021-11-09	ASTRAZENECA	2022-05-24	2022-06-01
85	65	Female	ASTRAZENECA	2021-04-17	2021-07-14	PFIZER	2022-01-11	-	-	2022-06-01
86	78	Female	CORONAVAC	2021-03-11	2021-04-08	PFIZER	2021-11-03	-	-	2022-06-01
87	63	Female	ASTRAZENECA	2021-04-17	2021-07-14	PFIZER	2022-12-15	ASTRAZENECA	2022-05-21	2022-06-01
88	63	Female	ASTRAZENECA	2021-04-17	2021-07-14	PFIZER	2021-12-15	-	-	2022-06-01
89	60	Male	ASTRAZENECA	2021-03-19	2021-06-23	PFIZER	2021-12-02	-	-	2022-06-01
90	63	Female	ASTRAZENECA	2021-04-17	2021-05-14	PFIZER	2021-12-11	ASTRAZENECA	2022-05-21	2022-06-01
92	62	Female	CORONAVAC	2021-04-03	2021-04-30	PFIZER	2021-11-10	ASTRAZENECA	2022-05-24	2022-06-01
93	25	Female	ASTRAZENECA	2021-06-02	2021-08-25	PFIZER	2022-01-10	-	-	2022-06-01
94	52	Female	ASTRAZENECA	2021-05-28	2021-08-20	PFIZER	2022-01-29	-	-	2022-06-01
95	44	Female	ASTRAZENECA	2021-05-31	2021-08-23	ASTRAZENECA	2022-02-09	-	-	2022-06-01
96	39	Male	ASTRAZENECA	2021-04-27	2021-07-26	PFIZER	2022-01-11	-	-	2022-06-01
97	36	Male	ASTRAZENECA	2021-06-04	2021-08-27	PFIZER	2022-01-28	-	-	2022-06-01
98	21	Female	PFIZER	2021-08-24	2021-10-28	JANSEN	2022-03-02	-	-	2022-06-01
99	21	Female	PFIZER	2021-08-26	2021-11-18	ASTRAZENECA	2022-04-06	-	-	2022-06-01
100	35	Male	ASTRAZENECA	2021-06-08	2021-08-31	ASTRAZENECA	2022-02-14	-	-	2022-06-01
101	39	Female	CORONAVAC	2021-01-21	2021-02-18	PFIZER	2021-11-12	-	-	2022-06-01
102	57	Female	ASTRAZENECA	2021-05-11	2021-08-03	PFIZER	2022-01-10	-	-	2022-06-01
103	21	Female	ASTRAZENECA	2021-06-08	2021-08-31	PFIZER	2022-01-19	-	-	2022-06-01
104	22	Male	ASTRAZENECA	2021-07-07	2021-09-29	PFIZER	2022-02-03	-	-	2022-06-01
105	20	Female	CORONAVAC	2021-09-09	2021-10-07	JANSEN	2022-02-22	-	-	2022-06-01
106	55	Male	ASTRAZENECA	2021-05-10	2021-07-30	PFIZER	2022-01-10	-	-	2022-06-01
107	50	Female	ASTRAZENECA	2021-05-28	2021-05-28	PFIZER	2022-01-10	-	-	2022-06-01
108	21	Male	PFIZER	2021-08-26	2021-11-03	ASTRAZENECA	2022-03-02	-	-	2022-06-01
109	46	Male	ASTRAZENECA	2021-05-28	2021-08-23	PFIZER	2022-01-11	-	-	2022-06-01
110	22	Female	ASTRAZENECA	2021-07-08	2021-09-29	JANSEN	2022-02-16	-	-	2022-06-01
111	22	Male	ASTRAZENECA	2021-02-08	2021-05-03	JANSEN	2022-02-16	-	-	2022-06-01
112	69	Male	ASTRAZENECA	2021-03-27	2021-06-22	PFIZER	2021-11-19	ASTRAZENECA	2022-05-21	2022-06-01
113	61	Male	ASTRAZENECA	2021-04-30	2021-07-23	PFIZER	2022-02-04	-	-	2022-06-01
114	45	Female	CORONAVAC	2021-07-03	2021-07-26	PFIZER	2022-02-03	-	-	2022-06-01
115	21	Female	CORONAVAC	2021-08-28	2021-09-28	JANSEN	2022-03-16	-	-	2022-06-01
116	20	Male	CORONAVAC	2021-08-24	2021-09-16	JANSEN	2022-03-04	-	-	2022-06-01
117	18	Female	CORONAVAC	2021-09-09	2021-10-07	PFIZER	2022-02-07	-	-	2022-06-01
118	27	Female	ASTRAZENECA	2021-07-07	2021-09-29	PFIZER	2022-02-03	-	-	2022-06-01
119	51	Male	PFIZER	2021-06-24	2021-09-23	PFIZER	2022-01-29	-	-	2022-06-01
120	48	Female	ASTRAZENECA	2021-05-28	2021-08-23	ASTRAZENECA	2022-02-10	-	-	2022-06-01
121	41	Male	ASTRAZENECA	2021-05-31	2021-08-23	PFIZER	2022-01-07	-	-	2022-06-01
122	35	Female	ASTRAZENECA	2021-06-08	2021-08-31	PFIZER	2022-01-07	-	-	2022-06-01
123	35	Male	ASTRAZENECA	2021-06-08	2021-09-08	PFIZER	2022-01-07	-	-	2022-06-01
124	38	Female	ASTRAZENECA	2021-06-04	2021-08-27	PFIZER	2022-02-24	-	-	2022-06-01
125	30	Male	CORONAVAC	2021-07-28	2021-08-25	JANSEN	2022-03-23	-	-	2022-06-01
126	27	Female	ASTRAZENECA	2021-06-08	2021-08-31	PFIZER	2022-02-23	-	-	2022-06-01
127	41	Male	ASTRAZENECA	2021-05-31	2021-08-23	PFIZER	2022-02-03	-	-	2022-06-01
128	40	Male	CORONAVAC	2021-01-21	2021-02-18	PFIZER	2021-10-15	-	-	2022-06-01
129	20	Male	PFIZER	2021-11-06	2021-08-19	PFIZER	2022-03-07	-	-	2022-06-01
130	22	Male	PFIZER	2021-08-24	2021-11-13	ASTRAZENECA	2022-03-26	-	-	2022-06-01
131	22	Male	PFIZER	2021-08-24	2021-11-18	JANSEN	2022-04-09	-	-	2022-06-01
132	27	Male	ASTRAZENECA	2021-07-21	2021-09-30	ASTRAZENECA	2022-05-19	-	-	2022-06-01
133	48	Female	CORONAVAC	2021-06-28	2021-07-27	PFIZER	2022-07-27	-	-	2022-06-01
134	40	Male	CORONAVAC	2021-07-21	2021-08-18	PFIZER	2022-01-14	-	-	2022-06-01
135	42	Female	ASTRAZENECA	2021-07-17	2021-10-13	JANSEN	2022-02-16	-	-	2022-06-01
136	61	Male	ASTRAZENECA	2021-06-07	2021-08-31	PFIZER	2022-01-07	-	-	2022-06-01
137	34	Male	ASTRAZENECA	2021-06-08	2021-08-31	PFIZER	2022-02-03	-	-	2022-06-01
138	29	Female	ASTRAZENECA	2021-03-02	2021-06-01	PFIZER	2021-12-07	-	-	2022-06-01
139	33	Female	ASTRAZENECA	2021-07-01	2021-09-23	PFIZER	2022-01-29	-	-	2022-06-01
140	30	Female	CORONAVAC	2021-07-28	2021-08-25	JANSEN	2022-04-06	-	-	2022-06-01
141	30	Female	ASTRAZENECA	2021-06-08	2021-08-31	PFIZER	2022-01-11	-	-	2022-06-01
142	37	Female	ASTRAZENECA	2021-02-10	2021-05-01	PFIZER	2021-12-06	-	-	2022-06-01
143	44	Female	ASTRAZENECA	2021-05-31	2021-08-23	PFIZER	2022-02-24	-	-	2022-06-01
144	35	Female	CORONAVAC	2021-08-30	2021-10-18	ASTRAZENECA	2022-03-05	-	-	2022-06-01
145	35	Female	ASTRAZENECA	2021-06-08	2021-08-31	PFIZER	2022-11-07	-	-	2022-06-01
146	65	Female	CORONAVAC	2021-04-03	2021-04-28	PFIZER	2021-10-30	ASTRAZENECA	2022-05-24	2022-06-01
147	70	Female	CORONAVAC	2021-04-01	2021-04-28	PFIZER	2021-10-27	ASTRAZENECA	2022-05-24	2022-06-01
148	70	Male	CORONAVAC	2021-03-23	2021-04-19	PFIZER	2021-10-20	ASTRAZENECA	2022-05-21	2022-06-01
149	62	Female	CORONAVAC	2021-01-19	2021-03-23	PFIZER	2021-10-20	ASTRAZENECA	2022-05-21	2022-06-01
150	29	Male	CORONAVAC	2021-08-16	2021-09-13	PFIZER	2022-09-13	-	-	2022-06-08
151	38	Female	ASTRAZENECA	2021-06-04	2021-08-27	PFIZER	2021-12-30	-	-	2022-06-08
152	34	Female	ASTRAZENECA	2021-06-08	2021-09-09	PFIZER	2022-02-03	-	-	2022-06-08
153	40	Male	ASTRAZENECA	2021-07-21	2021-08-18	PFIZER	2021-12-30	-	-	2022-06-08
154	33	Female	ASTRAZENECA	2021-07-01	2021-09-23	PFIZER	2022-01-28	-	-	2022-06-08
155	25	Female	ASTRAZENECA	2021-04-07	2021-07-07	PFIZER	2021-12-14	-	-	2022-06-08
156	52	Female	PFIZER	2021-06-24	2021-09-17	PFIZER	2022-01-20	-	-	2022-06-08
157	40	Male	ASTRAZENECA	2021-05-07	2021-07-27	PFIZER	2021-12-27	-	-	2022-06-08
158	29	Male	PFIZER	2021-08-16	2021-10-29	JANSEN	2022-03-12	-	-	2022-06-08
159	22	Female	PFIZER	2021-08-21	2021-10-16	PFIZER	2022-03-05	-	-	2022-06-08
160	23	Female	ASTRAZENECA	2021-05-06	2021-07-30	PFIZER	2022-01-03	-	-	2022-06-08
161	21	Female	ASTRAZENECA	2021-05-14	2021-08-18	PFIZER	2021-12-22	-	-	2022-06-08
162	23	Female	CORONAVAC	2021-08-19	2021-09-09	ASTRAZENECA	2022-02-17	-	-	2022-06-08
163	25	Female	PFIZER	2021-06-30	2021-09-28	ASTRAZENECA	2022-02-15	-	-	2022-06-08
164	22	Female	PFIZER	2021-08-19	2021-11-16	JANSEN	2022-03-21	-	-	2022-06-08
165	22	Female	ASTRAZENECA	2021-06-08	2021-10-01	ASTRAZENECA	2022-02-07	-	-	2022-06-08
166	22	Female	PFIZER	2021-08-18	2021-10-30	PFIZER	2022-03-02	-	-	2022-06-08
167	20	Male	ASTRAZENECA	2021-07-01	2021-09-01	PFIZER	2022-01-20	-	-	2022-06-08
168	23	Male	ASTRAZENECA	2021-07-07	2021-09-29	PFIZER	2022-01-27	-	-	2022-06-08
169	25	Female	ASTRAZENECA	2021-07-08	2021-09-29	ASTRAZENECA	2021-03-07	-	-	2022-06-08
170	23	Female	PFIZER	2021-07-05	2021-09-29	PFIZER	2022-01-31	-	-	2022-06-08
171	20	Male	ASTRAZENECA	2021-07-01	2021-10-04	PFIZER	2022-02-14	-	-	2022-06-08
172	20	Male	PFIZER	2021-03-26	2021-11-04	ASTRAZENECA	2022-03-05	-	-	2022-06-08
173	22	Female	ASTRAZENECA	2021-05-12	2021-08-15	PFIZER	2022-01-12	-	-	2022-06-08
174	21	Male	CORONAVAC	2021-06-25	2021-07-26	JANSEN	2022-03-04	-	-	2022-06-08
175	26	Male	CORONAVAC	2021-08-21	2021-09-23	PFIZER	2022-01-24	-	-	2022-06-08
176	28	Male	JANSEN	2021-07-06		JANSEN	2022-01-27	-	-	2022-06-08
177	38	Male	ASTRAZENECA	2021-06-04	2021-08-27	PFIZER	2022-01-22	-	-	2022-06-08
178	39	Male	ASTRAZENECA	2021-02-02	2021-04-27	PFIZER	2021-11-27	-	-	2022-06-08
179	40	Male	CORONAVAC	2021-05-04	2021-07-28	PFIZER	2021-09-29	PFIZER	2022-04-11	2022-06-08
180	24	Male	CORONAVAC	2021-08-21	2021-09-16	PFIZER	2022-01-29	-	-	2022-06-08
181	25	Female	CORONAVAC	2021-06-25	2021-07-26	PFIZER	2021-12-28	-	-	2022-06-08
182	39	Male	ASTRAZENECA	2021-06-04	2021-08-27	PFIZER	2022-01-11	-	-	2022-06-08
183	35	Female	ASTRAZENECA	2021-05-28	2021-08-16	PFIZER	2021-12-21	-	-	2022-06-08
184	36	Female	ASTRAZENECA	2021-05-27	2021-08-19	PFIZER	2022-01-11	-	-	2022-06-08
185	37	Male	PFIZER	2021-08-05	2021-10-29	ASTRAZENECA	2022-05-20	-	-	2022-06-08
186	21	Female	PFIZER	2021-08-24	2021-11-16	JANSEN	2022-03-16	-	-	2022-06-08
187	19	Male	ASTRAZENECA	2021-07-07	2021-09-29	PFIZER	2022-01-29	-	-	2022-06-08
188	29	Male	ASTRAZENECA	2021-06-08	2021-08-31	PFIZER	2022-01-22	-	-	2022-06-08
189	39	Male	ASTRAZENECA	2021-08-27	2021-06-04	PFIZER	2022-01-22	-	-	2022-06-08
190	32	Female	CORONAVAC	2021-01-27	2021-02-22	PFIZER	2021-10-08	-	-	2022-06-08
191	40	Female	ASTRAZENECA	2021-06-04	2021-08-27	PFIZER	2022-01-15	-	-	2022-06-08
192	40	Male	CORONAVAC	2021-07-21	2021-10-13	JANSEN	2022-02-16	-	-	2022-06-08
193	22	Male	CORONAVAC	2021-07-28	2021-08-25	PFIZER	2022-01-11	-	-	2022-06-08
194	24	Male	ASTRAZENECA	2022-02-17	2021-09-21	PFIZER	2022-01-09	-	-	2022-06-10
195	36	Male	ASTRAZENECA	2021-07-03	2021-09-27	PFIZER	2022-01-27	-	-	2022-06-10
197	24	Female	ASTRAZENECA	2021-02-02	2021-03-02	ASTRAZENECA	2021-12-02	-	-	2022-06-10
198	48	Female	ASTRAZENECA	2021-07-12	2021-11-05	ASTRAZENECA	2022-03-25	-	-	2022-06-10
199	32	Male	ASTRAZENECA	2021-06-08	2021-08-27	PFIZER	2022-01-11	-	-	2022-06-10
363	57	Female	CORONAVAC	2021-01-19	2021-02-16	PFIZER	2021-12-09	ASTRAZENECA	2022-07-18	2022-08-10
364	64	Female	CORONAVAC	2021-02-20	2021-03-20	PFIZER	2021-10-18	ASTRAZENECA	2022-01-04	2022-08-10
365	61	Female	ASTRAZENECA	2021-02-04	2021-06-14	PFIZER	2021-12-27	-	-	2022-08-10
366	43	Female	ASTRAZENECA	2021-05-14	2021-09-08	ASTRAZENECA	2022-03-03	PFIZER	2022-07-05	2022-08-10
367	41	Female	CORONAVAC	2021-01-20	2021-02-17	PFIZER	2021-10-19	PFIZER	2022-07-07	2022-08-10
368	48	Female	ASTRAZENECA	2021-05-07	2021-07-27	ASTRAZENECA	2022-03-08	PFIZER	2022-07-19	2022-08-10
369	79	Female	CORONAVAC	2021-03-12	2021-04-09	ASTRAZENECA	2021-11-23	ASTRAZENECA	2022-05-18	2022-08-10
370	50	Female	CORONAVAC	2021-04-07	2021-05-08	PFIZER	2022-02-22	PFIZER	2022-07-28	2022-08-10
271	43	Male	PFIZER	2021-06-28	2021-09-20	PFIZER	2022-01-22	CORONAVAC	2022-07-01	2022-08-10
270	22	Female	PFIZER	2021-08-24	2021-12-02	ASTRAZENECA	2022-06-11	-	-	2022-08-10
371	40	Male	CORONAVAC	2021-01-21	2021-02-18	PFIZER	2022-10-15	ASTRAZENECA	2022-06-09	2022-08-10
484	38	Female	ASTRAZENECA	2021-03-02	2021-05-28	PFIZER	2021-11-23	PFIZER	2022-06-14	2022-08-18
485	43	Female	CORONAVAC	2021-01-22	2021-03-01	PFIZER	2021-09-01	PFIZER	2022-08-05	2022-08-18
486	62	Female	CORONAVAC	2021-01-22	2021-02-18	PFIZER	2021-10-13	ASTRAZENECA	2022-06-29	2022-08-18
487	38	Female	CORONAVAC	2021-01-26	2021-02-23	PFIZER	2021-10-08	PFIZER	2022-08-05	2022-08-18
489	22	Female	CORONAVAC	2021-01-26	2021-02-22	PFIZER	2021-10-08	PFIZER	2022-07-22	2022-08-18
491	59	Female	CORONAVAC	2021-02-01	2021-03-03	PFIZER	2021-09-29	PFIZER	2022-06-30	2022-08-18
492	48	Female	CORONAVAC	2021-01-26	2021-02-22	PFIZER	2021-10-29	ASTRAZENECA	2022-06-18	2022-08-18
493	33	Female	ASTRAZENECA	2021-02-05	2021-05-06	PFIZER	2021-11-27	ASTRAZENECA	2022-06-29	2022-08-18
495	37	Female	CORONAVAC	2021-01-26	2021-02-23	PFIZER	2021-01-18	ASTRAZENECA	2022-07-18	2022-08-18
496	34	Female	CORONAVAC	2021-01-21	2021-02-18	PFIZER	2021-10-15	PFIZER	2022-06-22	2022-08-18
681	35	Female	ASTRAZENECA	2021-07-01	2021-09-23	PFIZER	2022-01-24	ASTRAZENECA	2022-05-29	2022-09-12
682	39	Female	ASTRAZENECA	2021-06-04	2021-08-27	ASTRAZENECA	2022-08-13	PFIZER	2022-02-24	2022-09-12
683	40	Female	ASTRAZENECA	2021-06-04	2021-08-23	PFIZER	2022-03-05	PFIZER	2022-03-05	2022-09-12
684	21	Female	ASTRAZENECA	2021-07-09	2021-09-29	PFIZER	2022-01-29	PFIZER	2022-08-23	2022-09-12
685	24	Female	ASTRAZENECA	2021-08-30	2021-09-29	PFIZER	2022-01-29	PFIZER	2022-09-02	2022-09-12
686	21	Female	ASTRAZENECA	2021-07-08	2021-09-29	PFIZER	2022-02-08	PFIZER	2022-09-02	2022-09-12
687	43	Female	ASTRAZENECA	2021-05-13	2021-06-21	PFIZER	2022-02-03	ASTRAZENECA	2022-08-04	2022-09-12
688	52	Female	ASTRAZENECA	2021-05-10	2021-08-03	PFIZER	2022-01-07	ASTRAZENECA	2022-06-27	2022-09-12
689	66	Female	CORONAVAC	2021-03-01	2021-04-23	PFIZER	2021-11-12	ASTRAZENECA	2022-06-27	2022-09-12
690	29	Female	ASTRAZENECA	2021-06-08	2021-08-31	PFIZER	2022-01-12	ASTRAZENECA	2022-09-09	2022-09-12
691	26	Female	ASTRAZENECA	2021-07-08	2021-09-28	PFIZER	2022-03-04	PFIZER	2022-07-12	2022-09-12
692	46	Male	ASTRAZENECA	2021-06-04	2021-08-27	PFIZER	2021-12-29	ASTRAZENECA	2022-08-31	2022-09-12
693	44	Female	ASTRAZENECA	2021-05-14	2021-08-06	PFIZER	2022-01-11	PFIZER	2022-06-28	2022-09-12
694	64	Female	ASTRAZENECA	2021-04-17	2021-07-14	PFIZER	2021-12-11	ASTRAZENECA	2022-08-15	2022-09-12
695	37	Female	ASTRAZENECA	2021-06-04	2021-08-27	PFIZER	2022-01-10	ASTRAZENECA	2022-08-13	2022-09-12
696	19	Female	CORONAVAC	2021-09-04	2021-10-01	PFIZER	2022-03-14	PFIZER	2022-08-24	2022-09-12
697	61	Male	CORONAVAC	2021-01-21	2022-02-17	CORONAVAC	2021-10-08	ASTRAZENECA	2021-07-11	2022-09-22
698	62	Female	ASTRAZENECA	2021-04-24	2021-07-22	PFIZER	2022-02-01	PFIZER	2022-07-11	2022-09-22
699	57	Female	ASTRAZENECA	2021-05-28	2021-08-20	PFIZER	2022-01-12	PFIZER	2022-06-18	2022-09-22
700	31	Female	ASTRAZENECA	2021-05-29	2021-08-23	PFIZER	2022-01-14	ASTRAZENECA	2022-08-15	2022-09-22
701	49	Female	ASTRAZENECA	2021-05-07	2021-07-30	PFIZER	2022-01-11	ASTRAZENECA	2022-06-29	2022-09-22
702	58	Female	ASTRAZENECA	2021-04-13	2021-07-06	PFIZER	2022-06-18	ASTRAZENECA	2022-10-18	2022-09-22
703	24	Female	CORONAVAC	2021-09-04	2021-10-02	PFIZER	2022-02-09	ASTRAZENECA	2022-08-31	2022-09-22
704	30	Female	ASTRAZENECA	2021-05-03	2021-07-30	PFIZER	2021-12-22	CORONAVAC	2022-08-25	2022-09-22
705	43	Female	ASTRAZENECA	2021-08-15	2022-01-05	PFIZER	2021-05-31	ASTRAZENECA	2022-08-26	2022-09-22
706	32	Female	ASTRAZENECA	2021-07-01	2021-09-23	PFIZER	2022-02-07	PFIZER	2022-09-05	2022-09-22
707	21	Male	PFIZER	2021-08-26	2021-11-18	JANSEN	2022-03-18	ASTRAZENECA	2022-09-13	2022-09-22
708	35	Female	ASTRAZENECA	2021-06-08	2021-08-31	PFIZER	2022-01-31	JANSEN	2022-07-29	2022-09-22
709	32	Male	ASTRAZENECA	2021-06-08	2021-08-31	PFIZER	2022-01-05	PFIZER	2022-09-05	2022-09-22
710	41	Male	ASTRAZENECA	2021-05-23	2021-08-31	PFIZER	2022-01-07	ASTRAZENECA	2022-06-29	2022-09-22
711	55	Female	ASTRAZENECA	2021-05-28	2021-08-20	PFIZER	2022-01-07	ASTRAZENECA	2022-06-11	2022-09-22
712	40	Female	ASTRAZENECA	2021-05-31	2021-08-23	PFIZER	2022-01-22	-	-	2022-09-22
713	43	Female	ASTRAZENECA	2021-06-04	2021-08-20	ASTRAZENECA	2022-01-11	PFIZER	2022-07-06	2022-09-22
714	36	Female	ASTRAZENECA	2021-06-08	2021-08-31	PFIZER	2022-01-07	ASTRAZENECA	2022-06-29	2022-09-22
715	27	Female	ASTRAZENECA	2021-06-08	2021-08-31	PFIZER	2022-01-22	-	-	2022-09-22
716	43	Male	PFIZER	2021-06-22	2021-09-09	PFIZER	2022-01-10	ASTRAZENECA	2022-06-22	2022-09-22
717	21	Female	PFIZER	2021-08-26	2021-11-18	ASTRAZENECA	2022-03-26	PFIZER	2022-09-05	2022-09-22
718	20	Female	PFIZER	2021-08-26	2021-11-04	PFIZER	2022-04-06	ASTRAZENECA	2022-09-01	2022-09-22
719	43	Female	CORONAVAC	2021-01-20	2021-02-16	PFIZER	2021-11-05	PFIZER	2022-07-13	2022-09-22
720	44	Female	CORONAVAC	2021-01-26	2021-02-22	PFIZER	2021-12-02	ASTRAZENECA	2022-06-11	2022-09-22
721	41	Female	CORONAVAC	2021-02-16	2021-03-17	PFIZER	2021-10-14	PFIZER	2022-07-07	2022-09-22
722	34	Female	CORONAVAC	2021-01-20	2021-03-01	PFIZER	2021-10-18	PFIZER	2022-06-24	2022-09-22
723	57	Female	ASTRAZENECA	2021-05-06	2021-07-29	PFIZER	2022-01-05	ASTRAZENECA	2022-07-11	2022-09-22
724	56	Female	ASTRAZENECA	2021-02-05	2021-05-05	PFIZER	2021-11-05	ASTRAZENECA	2022-07-12	2022-09-22
725	54	Female	ASTRAZENECA	2021-02-05	2021-05-05	PFIZER	2021-11-05	PFIZER	2022-07-13	2022-09-22
726	34	Female	CORONAVAC	2021-01-21	2021-02-18	PFIZER	2021-10-20	ASTRAZENECA	2022-08-18	2022-09-22
727	39	Female	CORONAVAC	2021-01-21	2021-02-16	PFIZER	2021-10-15	ASTRAZENECA	2022-07-07	2022-09-22
728	59	Female	ASTRAZENECA	2021-05-04	2021-07-27	PFIZER	2022-01-21	ASTRAZENECA	2022-06-08	2022-09-22
729	76	Male	CORONAVAC	2021-03-11	2021-04-01	PFIZER	2021-10-08	ASTRAZENECA	2022-06-11	2022-09-22
