# Supplementary material for: The fourth COVID-19 vaccine dose increased the neutralizing antibody response against the SARS-CoV-2 Omicron (B.1.1.529) variant in a diverse Brazilian population
Source: Microbiol Spectr. 2023 Nov 1;11(6):e02857-23. doi: 10.1128/spectrum.02857-23 (PMC10714775; doi:10.1128/spectrum.02857-23)
Supplement: Supplementary Material 2 — Metadata of viral genomic sequences. [file spectrum.02857-23-s0003.xlsx]

## Sheet: Planilha1
Virus name	Accession ID	Collection date	Location	Host	Passage	Specimen	Additional host information	Sequencing technology	Assembly method	Comment	Comment type	Lineage	Clade	AA Substitutions		Caption of Supplementary Material 2 - Metadata of genomic sequences
oV-19/Brazil/BA-UFOB-00200/2022	EPI_ISL_15408483	2022-07-15	South America / Brazil / Bahia / Barreiras	Human	Original	Nasopharyngeal swab		Nanopore MinION		Gap of 42 nucleotides when compared to the reference WIV04 sequence.	warn	BA.4	GRA	(NSP5_P132H,Spike_H69del,Spike_N658S,NSP3_G489S,Spike_L24del,NSP4_T327I,Spike_S373P,Spike_N969K,Spike_H655Y,N_R203K,Spike_V213G,Spike_G142D,Spike_A27S,Spike_Q954H,N_P13L,Spike_N501Y,Spike_P25del,N_R32del,NS3_T223I,Spike_T19I,M_Q19E,Spike_N440K,NSP4_T492I,Spike_N679K,Spike_N764K,NSP6_G107del,Spike_Y505H,Spike_D796Y,N_G204R,Spike_T478K,N_S413R,M_A63T,Spike_S371F,NS7b_L11F,N_P151S,Spike_K417N,NSP13_…
hCoV-19/Brazil/BA-UFOB-00201/2022	EPI_ISL_15408484	2022-07-15	South America / Brazil / Bahia / Barreiras	Human	Original	Nasopharyngeal swab		Nanopore MinION		Gap of 42 nucleotides when compared to the reference WIV04 sequence.	warn	BA.4	GRA	(NSP5_P132H,Spike_H69del,Spike_N658S,NSP3_G489S,Spike_L24del,NSP4_T327I,Spike_S373P,Spike_N969K,Spike_H655Y,N_R203K,Spike_V213G,Spike_G142D,Spike_A27S,Spike_Q954H,N_P13L,Spike_N501Y,Spike_P25del,N_R32del,NS3_T223I,M_Q19E,Spike_N440K,NSP4_T492I,Spike_N679K,Spike_N764K,NSP6_G107del,Spike_Y505H,Spike_D796Y,N_G204R,Spike_T478K,M_A63T,Spike_S371F,NS7b_L11F,N_P151S,Spike_K417N,NSP13_R392C,Spike_F486V,S…
hCoV-19/Brazil/BA-UFOB-00208/2022	EPI_ISL_15408485	2022-07-15	South America / Brazil / Bahia / Barreiras	Human	Original	Nasopharyngeal swab		Nanopore MinION		Gap of 39 nucleotides when compared to the reference WIV04 sequence.	warn	BA.5.1	GRA	(NSP5_P132H,Spike_H69del,NSP3_G489S,Spike_L24del,NSP4_T327I,Spike_S373P,Spike_N969K,Spike_H655Y,N_R203K,Spike_V213G,Spike_G142D,Spike_A27S,Spike_Q954H,N_P13L,Spike_N501Y,Spike_P25del,N_R32del,NS3_T223I,M_Q19E,Spike_N440K,NSP4_T492I,M_D3N,Spike_N679K,Spike_N764K,NSP6_G107del,Spike_Y505H,Spike_D796Y,N_G204R,Spike_T478K,N_S413R,M_A63T,Spike_S371F,NSP1_M85del,Spike_K417N,NSP13_R392C,Spike_F486V,Spike…
hCoV-19/Brazil/BA-UFOB-00214/2022	EPI_ISL_15408486	2022-07-15	South America / Brazil / Bahia / Barreiras	Human	Original	Nasopharyngeal swab		Nanopore MinION		Gap of 33 nucleotides when compared to the reference WIV04 sequence. NSP1 without BLAST coverage.	warn	BA.4	GRA	(NSP5_P132H,Spike_H69del,Spike_N658S,NSP3_G489S,Spike_L24del,NSP4_T327I,Spike_S373P,Spike_N969K,Spike_H655Y,N_R203K,Spike_V213G,Spike_G142D,Spike_A27S,Spike_Q954H,N_P13L,Spike_N501Y,Spike_P25del,N_R32del,NS3_T223I,Spike_T19I,M_Q19E,Spike_N440K,NSP4_T492I,Spike_N679K,Spike_N764K,NSP6_G107del,Spike_Y505H,Spike_D796Y,N_G204R,Spike_T478K,N_S413R,M_A63T,Spike_S371F,NS7b_L11F,N_P151S,Spike_K417N,NSP13_…
hCoV-19/Brazil/BA-UFOB-00215/2022	EPI_ISL_15408487	2022-07-15	South America / Brazil / Bahia / Barreiras	Human	Original	Nasopharyngeal swab		Nanopore MinION		Insertion of 9 nucleotides when compared to the reference WIV04 sequence. Gap of 39 nucleotides when compared to the reference WIV04 sequence.	warn	BA.1.14.1	GRA	(NSP5_P132H,Spike_H69del,Spike_T95I,Spike_A67V,Spike_S373P,Spike_Q493R,Spike_N969K,Spike_H655Y,Spike_N856K,N_R203K,Spike_G142D,NSP3_A1892T,Spike_Q954H,N_P13L,NSP3_L1266I,Spike_N501Y,N_R32del,NSP9_T34I,M_Q19E,Spike_N440K,NSP4_T492I,NSP6_L105del,Spike_N679K,Spike_N764K,Spike_L212I,NSP6_G107del,Spike_Y505H,NSP6_I189V,Spike_T547K,M_D3G,Spike_D796Y,N_G204R,Spike_T478K,Spike_V143del,M_A63T,Spike_G496S,…
hCoV-19/Brazil/BA-UFOB-00218/2022	EPI_ISL_15408488	2022-07-15	South America / Brazil / Bahia / Barreiras	Human	Original	Nasopharyngeal swab		Nanopore MinION		Gap of 33 nucleotides when compared to the reference WIV04 sequence.	warn	BA.5.2.1	GRA	(NSP5_P132H,Spike_H69del,NSP3_G489S,Spike_L24del,NSP4_T327I,Spike_S373P,Spike_N969K,Spike_H655Y,N_R203K,Spike_V213G,Spike_G142D,Spike_A27S,Spike_Q954H,N_P13L,Spike_N501Y,Spike_P25del,N_R32del,NS3_T223I,M_Q19E,Spike_N440K,NSP4_T492I,N_G30del,M_D3N,Spike_N679K,Spike_N764K,NSP6_G107del,Spike_Y505H,Spike_D796Y,N_G204R,Spike_T478K,N_S413R,M_A63T,Spike_S371F,Spike_K417N,NSP13_R392C,Spike_F486V,Spike_T3…
hCoV-19/Brazil/BA-UFOB-00219/2022	EPI_ISL_15408489	2022-07-15	South America / Brazil / Bahia / Barreiras	Human	Original	Nasopharyngeal swab		Nanopore MinION		Gap of 42 nucleotides when compared to the reference WIV04 sequence.	warn	BA.4	GRA	(NSP5_P132H,Spike_H69del,Spike_N658S,NSP3_G489S,Spike_L24del,NSP4_T327I,Spike_S373P,Spike_N969K,Spike_H655Y,N_R203K,Spike_V213G,Spike_G142D,Spike_A27S,Spike_Q954H,N_P13L,Spike_N501Y,Spike_P25del,N_R32del,NS3_T223I,M_Q19E,Spike_N440K,NSP4_T492I,Spike_N679K,Spike_N764K,NSP6_G107del,Spike_Y505H,Spike_D796Y,N_G204R,Spike_T478K,N_S413R,M_A63T,Spike_S371F,NS7b_L11F,N_P151S,Spike_K417N,NSP13_R392C,NS3_V…
hCoV-19/Brazil/BA-UFOB-00225/2022	EPI_ISL_15408490	2022-07-15	South America / Brazil / Bahia / Barreiras	Human	Original	Nasopharyngeal swab		Nanopore MinION		Long stretches of NNNs (6.98% of overall sequence). Gap of 42 nucleotides when compared to the reference WIV04 sequence.	alert	BA.4	GRA	(NSP5_P132H,Spike_H69del,Spike_N658S,NSP3_G489S,Spike_L24del,Spike_S373P,Spike_H655Y,N_R203K,NSP2_D40Y,Spike_V213G,Spike_G142D,Spike_A27S,N_P13L,Spike_N501Y,Spike_P25del,N_R32del,NS3_T223I,M_Q19E,Spike_N440K,Spike_N679K,NSP6_G107del,Spike_Y505H,N_G204R,Spike_T478K,N_S413R,M_A63T,Spike_S371F,NS7b_L11F,N_P151S,Spike_K417N,NSP13_R392C,Spike_F486V,Spike_T376A,NSP6_S106del,Spike_G339D,Spike_R408S,NSP2…
hCoV-19/Brazil/BA-UFOB-00248/2022	EPI_ISL_15408491	2022-07-18	South America / Brazil / Bahia / Barreiras	Human	Original	Nasopharyngeal swab		Nanopore MinION		Gap of 33 nucleotides when compared to the reference WIV04 sequence.	warn	BA.5.1	GRA	(NSP5_P132H,Spike_H69del,NSP3_G489S,Spike_L24del,NSP4_T327I,Spike_S373P,Spike_N969K,Spike_H655Y,N_R203K,Spike_V213G,Spike_G142D,Spike_A27S,Spike_Q954H,N_P13L,Spike_N501Y,Spike_P25del,N_R32del,NS3_T223I,Spike_T19I,M_Q19E,Spike_N440K,NSP4_T492I,NSP1_R124C,M_D3N,Spike_N679K,Spike_N764K,NSP6_G107del,Spike_Y505H,Spike_D796Y,N_G204R,Spike_T478K,N_S413R,M_A63T,Spike_S371F,Spike_K417N,NSP13_R392C,Spike_F…
hCoV-19/Brazil/BA-UFOB-00249/2022	EPI_ISL_15408492	2022-07-18	South America / Brazil / Bahia / Barreiras	Human	Original	Nasopharyngeal swab		Nanopore MinION		Gap of 42 nucleotides when compared to the reference WIV04 sequence.	warn	BA.4	GRA	(NSP5_P132H,Spike_H69del,Spike_N658S,NSP3_G489S,Spike_L24del,NSP4_T327I,Spike_S373P,Spike_N969K,Spike_H655Y,N_R203K,Spike_V213G,Spike_G142D,Spike_A27S,Spike_Q954H,N_P13L,Spike_N501Y,Spike_P25del,N_R32del,NS3_T223I,Spike_T19I,M_Q19E,Spike_N440K,NSP4_T492I,Spike_N679K,Spike_N764K,NSP6_G107del,Spike_Y505H,Spike_D796Y,N_G204R,Spike_T478K,N_S413R,M_A63T,Spike_S371F,NS7b_L11F,N_P151S,Spike_K417N,NSP13_…
hCoV-19/Brazil/BA-UFOB-00253/2022	EPI_ISL_15408493	2022-07-18	South America / Brazil / Bahia / Barreiras	Human	Original	Nasopharyngeal swab		Nanopore MinION		Gap of 33 nucleotides when compared to the reference WIV04 sequence.	warn	BA.5.1	GRA	(NSP5_P132H,Spike_H69del,NSP3_K1249Q,NSP3_G489S,Spike_L24del,NSP4_T327I,Spike_S373P,Spike_N969K,Spike_H655Y,N_R203K,Spike_V213G,Spike_G142D,Spike_A27S,Spike_Q954H,N_P13L,Spike_N501Y,Spike_P25del,N_R32del,NS3_T223I,Spike_T19I,M_Q19E,Spike_S98F,Spike_N440K,NSP4_T492I,M_D3N,Spike_N679K,Spike_N764K,NSP6_G107del,Spike_Y505H,Spike_D796Y,N_G204R,Spike_T478K,N_S413R,M_A63T,Spike_S371F,Spike_K417N,NSP13_R…
hCoV-19/Brazil/BA-UFOB-00258/2022	EPI_ISL_15408498	2022-07-19	South America / Brazil / Bahia / Barreiras	Human	Original	Nasopharyngeal swab		Nanopore MinION		Gap of 42 nucleotides when compared to the reference WIV04 sequence.	warn	BA.4	GRA	(NSP5_P132H,Spike_H69del,Spike_N658S,NSP3_G489S,Spike_L24del,NSP4_T327I,Spike_S373P,Spike_N969K,Spike_H655Y,N_R203K,Spike_V213G,Spike_G142D,Spike_A27S,Spike_Q954H,N_P13L,Spike_N501Y,Spike_P25del,N_R32del,NS3_T223I,M_Q19E,Spike_N440K,NSP4_T492I,Spike_N679K,Spike_N764K,NSP6_G107del,Spike_Y505H,Spike_D796Y,N_G204R,Spike_T478K,N_S413R,M_A63T,Spike_S371F,NS7b_L11F,N_P151S,Spike_K417N,NSP13_R392C,Spike…
hCoV-19/Brazil/BA-UFOB-00255/2022	EPI_ISL_15408495	2022-07-20	South America / Brazil / Bahia / Barreiras	Human	Original	Nasopharyngeal swab		Nanopore MinION		Gap of 33 nucleotides when compared to the reference WIV04 sequence.	warn	BA.5.1	GRA	(NSP5_P132H,Spike_H69del,NSP3_G489S,Spike_L24del,NSP4_T327I,Spike_S373P,Spike_N969K,Spike_H655Y,N_R203K,Spike_V213G,Spike_G142D,Spike_A27S,Spike_Q954H,N_P13L,Spike_N501Y,Spike_P25del,N_R32del,NS3_T223I,Spike_T19I,M_Q19E,Spike_N440K,NSP4_T492I,NSP3_V1575G,M_D3N,Spike_N679K,Spike_N764K,NSP6_G107del,Spike_Y505H,Spike_D796Y,N_G204R,Spike_T478K,N_S413R,M_A63T,NSP14_P140S,Spike_S371F,Spike_K417N,NSP13_…
hCoV-19/Brazil/BA-UFOB-00256/2022	EPI_ISL_15408496	2022-07-20	South America / Brazil / Bahia / Barreiras	Human	Original	Nasopharyngeal swab		Nanopore MinION		Gap of 33 nucleotides when compared to the reference WIV04 sequence.	warn	BA.5.1	GRA	(NSP5_P132H,Spike_H69del,NSP3_G489S,Spike_L24del,NSP4_T327I,Spike_S373P,Spike_N969K,Spike_H655Y,N_R203K,Spike_V213G,Spike_G142D,Spike_A27S,Spike_Q954H,N_P13L,NSP4_T214I,Spike_N501Y,Spike_P25del,N_R32del,NS3_T223I,Spike_T19I,M_Q19E,Spike_N440K,NSP4_T492I,M_D3N,Spike_N679K,Spike_N764K,NSP6_G107del,Spike_Y505H,Spike_D796Y,N_G204R,Spike_T478K,N_S413R,M_A63T,Spike_S371F,Spike_K417N,NSP13_R392C,Spike_F…
hCoV-19/Brazil/BA-UFOB-00257/2022	EPI_ISL_15408497	2022-07-20	South America / Brazil / Bahia / Barreiras	Human	Original	Nasopharyngeal swab		Nanopore MinION		Gap of 36 nucleotides when compared to the reference WIV04 sequence.	warn	BA.5.2.1	GRA	(NSP5_P132H,Spike_H69del,NSP3_G489S,Spike_L24del,NSP4_T327I,Spike_S373P,Spike_N969K,Spike_H655Y,N_R203K,Spike_V213G,Spike_G142D,Spike_A27S,Spike_Q954H,N_P13L,Spike_N501Y,Spike_P25del,N_R32del,NS3_T223I,Spike_T19I,M_Q19E,Spike_N440K,NSP4_T492I,M_D3N,Spike_N679K,Spike_N764K,NSP6_G107del,Spike_Y505H,Spike_D796Y,N_G204R,Spike_T478K,N_S413R,M_A63T,Spike_S371F,Spike_K417N,NSP13_R392C,Spike_F486V,Spike_…
hCoV-19/Brazil/BA-UFOB-00263/2022	EPI_ISL_15408503	2022-07-20	South America / Brazil / Bahia / Barreiras	Human	Original	Nasopharyngeal swab		Nanopore MinION		Gap of 42 nucleotides when compared to the reference WIV04 sequence.	warn	BA.4	GRA	(NSP5_P132H,Spike_H69del,Spike_N658S,NSP3_G489S,Spike_L24del,NSP4_T327I,Spike_S373P,Spike_N969K,Spike_H655Y,N_R203K,Spike_V213G,Spike_G142D,Spike_A27S,Spike_Q954H,N_P13L,Spike_N501Y,Spike_P25del,N_R32del,NS3_T223I,Spike_T19I,M_Q19E,Spike_N440K,NSP4_T492I,Spike_N679K,Spike_N764K,NSP6_G107del,Spike_Y505H,Spike_D796Y,N_G204R,Spike_T478K,N_S413R,M_A63T,Spike_S371F,NS7b_L11F,N_P151S,Spike_K417N,NSP13_…
hCoV-19/Brazil/BA-UFOB-00264/2022	EPI_ISL_15408504	2022-07-20	South America / Brazil / Bahia / Barreiras	Human	Original	Nasopharyngeal swab		Nanopore MinION		Gap of 33 nucleotides when compared to the reference WIV04 sequence.	warn	BA.5.1	GRA	(NSP5_P132H,Spike_H69del,NSP3_T1368K,NSP3_G489S,Spike_L24del,NSP4_T327I,Spike_S373P,Spike_N969K,Spike_H655Y,N_R203K,Spike_V213G,Spike_G142D,Spike_A27S,Spike_Q954H,N_P13L,Spike_N501Y,Spike_P25del,N_R32del,NS3_T223I,Spike_T19I,M_Q19E,Spike_N440K,NSP4_T492I,M_D3N,Spike_N679K,Spike_N764K,NSP6_G107del,Spike_Y505H,Spike_D796Y,N_G204R,Spike_T478K,N_S413R,M_A63T,Spike_S371F,Spike_K417N,NSP13_R392C,Spike_…
hCoV-19/Brazil/BA-UFOB-00266/2022	EPI_ISL_15408505	2022-07-20	South America / Brazil / Bahia / Barreiras	Human	Original	Nasopharyngeal swab		Nanopore MinION		Gap of 33 nucleotides when compared to the reference WIV04 sequence.	warn	BA.5.2.1	GRA	(NSP5_P132H,Spike_H69del,NSP3_G489S,Spike_L24del,NSP4_T327I,Spike_S373P,Spike_N969K,Spike_H655Y,N_R203K,Spike_V213G,Spike_G142D,Spike_A27S,Spike_Q954H,N_P13L,Spike_N501Y,Spike_P25del,N_R32del,NS3_T223I,Spike_T19I,M_Q19E,Spike_N440K,NSP4_T492I,M_D3N,Spike_N679K,Spike_N764K,NSP6_G107del,Spike_Y505H,Spike_D796Y,N_G204R,Spike_T478K,N_S413R,M_A63T,Spike_S371F,Spike_K417N,NSP13_R392C,Spike_F486V,Spike_…
hCoV-19/Brazil/BA-UFOB-00267/2022	EPI_ISL_15408506	2022-07-20	South America / Brazil / Bahia / Barreiras	Human	Original	Nasopharyngeal swab		Nanopore MinION		Long stretches of NNNs (18.35% of overall sequence). Gap of 42 nucleotides when compared to the reference WIV04 sequence. NS7a without BLAST coverage. NSP11 without BLAST coverage. NS7b without BLAST coverage. NSP7 without BLAST coverage. NS6 without BLAST coverage.	alert	BA.4	GRA	(NSP5_P132H,Spike_H69del,Spike_N658S,Spike_L24del,NSP4_T327I,Spike_S373P,Spike_H655Y,N_R203K,Spike_V213G,Spike_G142D,Spike_A27S,N_P13L,Spike_N501Y,Spike_P25del,N_R32del,NS3_T223I,Spike_T19I,M_Q19E,Spike_N440K,NSP4_T492I,Spike_N679K,NSP6_G107del,Spike_Y505H,N_G204R,Spike_T478K,N_S413R,M_A63T,Spike_S371F,N_P151S,Spike_K417N,Spike_F486V,Spike_T376A,NSP6_S106del,Spike_G339D,Spike_R408S,NSP2_S512T,NSP…
hCoV-19/Brazil/BA-UFOB-00265/2022	EPI_ISL_15422341	2022-07-20	South America / Brazil / Bahia / Barreiras	Human	Original	Nasopharyngeal swab		Nanopore MinION		Stretches of NNNs (1.25% of overall sequence). Insertion of 1 nucleotide(s) found at refpos 4321 (frameshift not confirmed by the submitter). Insertion of 1 nucleotide(s) at refpos 4321 was previously seen. Gap of 33 nucleotides when compared to the reference WIV04 sequence.	warn	BA.5.1	GRA	(NSP5_P132H,Spike_H69del,NSP3_T1368K,NSP3_G489S,Spike_L24del,NSP4_T327I,Spike_S373P,Spike_N969K,Spike_H655Y,N_R203K,Spike_V213G,Spike_G142D,Spike_A27S,Spike_Q954H,N_P13L,Spike_N501Y,Spike_P25del,N_R32del,NS3_T223I,M_Q19E,Spike_N440K,NSP4_T492I,M_D3N,Spike_N679K,Spike_N764K,NSP6_G107del,Spike_Y505H,Spike_D796Y,N_G204R,Spike_T478K,N_S413R,M_A63T,Spike_S371F,Spike_K417N,NSP13_R392C,Spike_F486V,Spike…
hCoV-19/Brazil/BA-UFOB-00254/2022	EPI_ISL_15408494	2022-07-21	South America / Brazil / Bahia / Barreiras	Human	Original	Nasopharyngeal swab		Nanopore MinION		Gap of 42 nucleotides when compared to the reference WIV04 sequence.	warn	BA.4	GRA	(NSP5_P132H,Spike_H69del,Spike_N658S,NSP3_G489S,Spike_L24del,NSP4_T327I,Spike_S373P,Spike_N969K,Spike_H655Y,N_R203K,Spike_V213G,Spike_G142D,Spike_A27S,Spike_Q954H,N_P13L,Spike_N501Y,Spike_P25del,N_R32del,NS3_T223I,Spike_T19I,M_Q19E,Spike_N440K,NSP4_T492I,Spike_N679K,Spike_N764K,NSP6_G107del,Spike_Y505H,Spike_D796Y,N_G204R,Spike_T478K,N_S413R,M_A63T,Spike_S371F,NS7b_L11F,N_P151S,Spike_K417N,NSP13_…
hCoV-19/Brazil/BA-UFOB-00259/2022	EPI_ISL_15408499	2022-07-21	South America / Brazil / Bahia / Barreiras	Human	Original	Nasopharyngeal swab		Nanopore MinION		Gap of 33 nucleotides when compared to the reference WIV04 sequence.	warn	BA.5.1	GRA	(NSP5_P132H,Spike_H69del,NSP3_P1200S,NSP3_G489S,Spike_L24del,NSP4_T327I,Spike_S373P,Spike_N969K,Spike_H655Y,N_R203K,Spike_V213G,Spike_G142D,Spike_A27S,Spike_Q954H,N_P13L,Spike_N501Y,Spike_P25del,N_R32del,NS3_T223I,Spike_T19I,M_Q19E,Spike_N440K,NSP4_T492I,M_D3N,Spike_N679K,Spike_N764K,NSP6_G107del,Spike_Y505H,Spike_D796Y,N_G204R,Spike_T478K,N_S413R,M_A63T,NS3_I37T,Spike_S371F,Spike_K417N,NSP13_R39…
hCoV-19/Brazil/BA-UFOB-00260/2022	EPI_ISL_15408500	2022-07-21	South America / Brazil / Bahia / Barreiras	Human	Original	Nasopharyngeal swab		Nanopore MinION		Gap of 42 nucleotides when compared to the reference WIV04 sequence.	warn	BA.4	GRA	(NSP5_P132H,Spike_H69del,Spike_N658S,NSP3_G489S,Spike_L24del,NSP4_T327I,Spike_S373P,Spike_N969K,Spike_H655Y,N_R203K,Spike_V213G,Spike_G142D,Spike_A27S,Spike_Q954H,N_P13L,Spike_N501Y,Spike_P25del,N_R32del,NS3_T223I,Spike_T19I,M_Q19E,Spike_N440K,NSP4_T492I,Spike_N679K,Spike_N764K,NSP6_G107del,Spike_Y505H,Spike_D796Y,N_G204R,Spike_T478K,N_S413R,M_A63T,Spike_S371F,NS7b_L11F,N_P151S,Spike_K417N,NSP13_…
hCoV-19/Brazil/BA-UFOB-00261/2022	EPI_ISL_15408501	2022-07-21	South America / Brazil / Bahia / Barreiras	Human	Original	Nasopharyngeal swab		Nanopore MinION		Gap of 33 nucleotides when compared to the reference WIV04 sequence.	warn	BA.5.2.1	GRA	(NSP5_P132H,Spike_H69del,NSP3_G489S,Spike_L24del,NSP4_T327I,Spike_S373P,Spike_N969K,Spike_H655Y,N_R203K,Spike_V213G,Spike_G142D,Spike_A27S,Spike_Q954H,N_P13L,Spike_N501Y,Spike_P25del,N_R32del,NS3_T223I,Spike_T19I,M_Q19E,Spike_N440K,NSP4_T492I,NS3_T24N,M_D3N,Spike_N679K,Spike_N764K,NSP6_G107del,Spike_Y505H,Spike_D796Y,N_G204R,Spike_T478K,N_S413R,M_A63T,Spike_S371F,Spike_K417N,NSP13_R392C,Spike_F48…
hCoV-19/Brazil/BA-UFOB-00269/2022	EPI_ISL_15408508	2022-07-21	South America / Brazil / Bahia / Barreiras	Human	Original	Nasopharyngeal swab		Nanopore MinION		Gap of 33 nucleotides when compared to the reference WIV04 sequence.	warn	BA.5.2.1	GRA	(NSP5_P132H,Spike_H69del,NSP3_G489S,Spike_L24del,NSP4_T327I,Spike_S373P,Spike_N969K,Spike_H655Y,N_R203K,Spike_V213G,Spike_G142D,Spike_A27S,Spike_Q954H,N_P13L,Spike_N501Y,Spike_P25del,N_R32del,NS3_T223I,M_Q19E,Spike_N440K,NSP4_T492I,NS3_S40T,M_D3N,Spike_N679K,Spike_N764K,NSP6_G107del,Spike_Y505H,Spike_D796Y,N_G204R,Spike_T478K,N_S413R,M_A63T,Spike_S371F,NSP1_V108F,Spike_K417N,NSP13_R392C,Spike_F48…
hCoV-19/Brazil/BA-UFOB-00268/2022	EPI_ISL_15408507	2022-07-22	South America / Brazil / Bahia / Barreiras	Human	Original	Nasopharyngeal swab		Nanopore MinION		Gap of 42 nucleotides when compared to the reference WIV04 sequence.	warn	BA.4	GRA	(NSP5_P132H,Spike_H69del,Spike_N658S,NSP3_G489S,Spike_L24del,NSP4_T327I,Spike_S373P,Spike_N969K,Spike_H655Y,N_R203K,Spike_V213G,Spike_G142D,Spike_A27S,Spike_Q954H,N_P13L,Spike_N501Y,Spike_P25del,N_R32del,NS3_T223I,M_Q19E,Spike_N440K,NSP4_T492I,Spike_N679K,Spike_N764K,NSP6_G107del,Spike_Y505H,Spike_D796Y,N_G204R,Spike_T478K,N_S413R,Spike_R237S,M_A63T,Spike_S371F,NS7b_L11F,N_P151S,Spike_K417N,NSP13…
hCoV-19/Brazil/BA-UFOB-00297/2022	EPI_ISL_15422343	2022-07-26	South America / Brazil / Bahia / Barreiras	Human	Original	Nasopharyngeal swab		Nanopore MinION		Long stretches of NNNs (9.59% of overall sequence). Gap of 1 nucleotide(s) found at refpos 28254 (frameshift not confirmed by the submitter). Gap of 1 nucleotide(s) at refpos 28254 occurred >=100 times in >=10 locations. Gap of 25 nucleotides when compared to the reference WIV04 sequence. NSP1 without BLAST coverage. NSP7 without BLAST coverage.	alert	BA.5.2	GRA	(NSP5_P132H,Spike_H69del,NSP3_G489S,Spike_L24del,NSP4_T327I,Spike_S373P,Spike_N969K,Spike_H655Y,N_R203K,Spike_V213G,Spike_G142D,Spike_A27S,Spike_Q954H,N_P13L,Spike_N501Y,Spike_P25del,N_R32del,M_Q19E,Spike_N440K,NSP4_T492I,N_G30del,M_D3N,Spike_N679K,Spike_N764K,Spike_Y505H,Spike_D796Y,N_G204R,Spike_T478K,N_S413R,M_A63T,Spike_S371F,Spike_K417N,NSP13_R392C,Spike_T376A,Spike_G339D,Spike_R408S,Spike_P…
hCoV-19/Brazil/BA-UFOB-00299/2022	EPI_ISL_15422344	2022-07-26	South America / Brazil / Bahia / Barreiras	Human	Original	Nasopharyngeal swab		Nanopore MinION		Stretches of NNNs (3.08% of overall sequence). Insertion of 1 nucleotide(s) found at refpos 4321 (frameshift not confirmed by the submitter). Insertion of 1 nucleotide(s) at refpos 4321 was previously seen. Gap of 42 nucleotides when compared to the reference WIV04 sequence.	warn	BA.4	GRA	(NSP5_P132H,Spike_H69del,Spike_N658S,NSP3_G489S,Spike_L24del,NSP4_T327I,Spike_S373P,Spike_H655Y,N_R203K,Spike_V213G,Spike_G142D,Spike_A27S,N_P13L,Spike_N501Y,Spike_P25del,N_R32del,NS3_T223I,M_Q19E,Spike_N440K,NSP4_T492I,Spike_N679K,NSP6_G107del,Spike_Y505H,Spike_D796Y,N_G204R,Spike_T478K,N_S413R,M_A63T,NSP9_D25G,Spike_S371F,NS7b_L11F,N_P151S,Spike_K417N,NSP13_R392C,Spike_F486V,Spike_T376A,NSP6_S1…
hCoV-19/Brazil/BA-UFOB-00300/2022	EPI_ISL_15408515	2022-07-27	South America / Brazil / Bahia / Barreiras	Human	Original	Nasopharyngeal swab		Nanopore MinION		Stretches of NNNs (4.01% of overall sequence). Gap of 33 nucleotides when compared to the reference WIV04 sequence.	warn	BA.5.1	GRA	(NSP5_P132H,Spike_H69del,NSP3_G489S,Spike_L24del,NSP4_T327I,Spike_S373P,Spike_H655Y,N_R203K,Spike_V213G,Spike_G142D,Spike_A27S,Spike_Q954H,N_P13L,Spike_N501Y,Spike_P25del,N_R32del,NS3_T223I,M_Q19E,Spike_N440K,NSP4_T492I,NSP3_S794L,M_D3N,Spike_N679K,Spike_N764K,NSP6_G107del,Spike_Y505H,Spike_D796Y,N_G204R,Spike_T478K,N_S413R,M_A63T,Spike_S371F,Spike_K417N,NSP13_R392C,Spike_F486V,Spike_T376A,NSP6_S…
hCoV-19/Brazil/BA-UFOB-00301/2022	EPI_ISL_15408516	2022-07-27	South America / Brazil / Bahia / Barreiras	Human	Original	Nasopharyngeal swab		Nanopore MinION		Gap of 33 nucleotides when compared to the reference WIV04 sequence.	warn	BA.5.1	GRA	(NSP5_P132H,Spike_H69del,NSP3_G489S,Spike_L24del,NSP4_T327I,Spike_S373P,Spike_N969K,Spike_H655Y,N_R203K,Spike_V213G,Spike_G142D,Spike_A27S,Spike_Q954H,N_P13L,Spike_N501Y,Spike_P25del,N_R32del,NS3_T223I,Spike_T19I,M_Q19E,Spike_N440K,NSP4_T492I,M_D3N,Spike_N679K,Spike_N764K,NSP6_G107del,Spike_Y505H,Spike_D796Y,N_G204R,Spike_T478K,N_S413R,M_A63T,Spike_S371F,NSP3_V190F,Spike_K417N,NSP13_R392C,Spike_T…
hCoV-19/Brazil/BA-UFOB-00302/2022	EPI_ISL_15408517	2022-07-27	South America / Brazil / Bahia / Barreiras	Human	Original	Nasopharyngeal swab		Nanopore MinION		Gap of 33 nucleotides when compared to the reference WIV04 sequence.	warn	BA.5.1	GRA	(NSP5_P132H,Spike_H69del,NSP3_G489S,Spike_L24del,NSP4_T327I,Spike_S373P,Spike_N969K,Spike_H655Y,N_R203K,Spike_V213G,Spike_G142D,Spike_A27S,Spike_Q954H,N_P13L,Spike_N501Y,Spike_P25del,N_R32del,NS3_T223I,M_Q19E,Spike_N440K,NSP4_T492I,M_D3N,Spike_N679K,Spike_N764K,NSP6_G107del,Spike_Y505H,Spike_D796Y,N_G204R,Spike_T478K,N_S413R,M_A63T,Spike_S371F,Spike_K417N,NSP13_R392C,Spike_F486V,Spike_T376A,NSP6_…
hCoV-19/Brazil/BA-UFOB-00303/2022	EPI_ISL_15408518	2022-07-27	South America / Brazil / Bahia / Barreiras	Human	Original	Nasopharyngeal swab		Nanopore MinION		Stretches of NNNs (1.28% of overall sequence). Gap of 42 nucleotides when compared to the reference WIV04 sequence.	warn	BA.4	GRA	(NSP5_P132H,Spike_H69del,Spike_N658S,Spike_L24del,NSP4_T327I,Spike_S373P,Spike_N969K,Spike_H655Y,N_R203K,Spike_V213G,Spike_G142D,Spike_A27S,Spike_Q954H,N_P13L,Spike_N501Y,Spike_P25del,N_R32del,NS3_T223I,M_Q19E,Spike_N440K,NSP4_T492I,Spike_N679K,Spike_N764K,NS7a_T28I,NSP6_G107del,Spike_Y505H,Spike_D796Y,N_G204R,Spike_T478K,N_S413R,M_A63T,Spike_S371F,NS7b_L11F,N_P151S,Spike_K417N,NSP13_R392C,Spike_…
hCoV-19/Brazil/BA-UFOB-00304/2022	EPI_ISL_15408519	2022-07-27	South America / Brazil / Bahia / Barreiras	Human	Original	Nasopharyngeal swab		Nanopore MinION		Gap of 33 nucleotides when compared to the reference WIV04 sequence.	warn	BA.5.1	GRA	(NSP5_P132H,Spike_H69del,NSP3_G489S,Spike_L24del,NSP4_T327I,Spike_S373P,Spike_N969K,Spike_H655Y,N_R203K,Spike_V213G,Spike_G142D,Spike_A27S,Spike_Q954H,N_P13L,Spike_N501Y,Spike_P25del,N_R32del,NS3_T223I,M_Q19E,Spike_N440K,NSP4_T492I,M_D3N,Spike_N679K,Spike_N764K,NSP6_G107del,Spike_Y505H,Spike_D796Y,N_G204R,Spike_T478K,N_S413R,M_A63T,Spike_S371F,Spike_K417N,NSP13_R392C,Spike_F486V,Spike_T376A,NSP6_…
hCoV-19/Brazil/BA-UFOB-00306/2022	EPI_ISL_15408521	2022-07-27	South America / Brazil / Bahia / Barreiras	Human	Original	Nasopharyngeal swab		Nanopore MinION		Long stretches of NNNs (24.75% of overall sequence). Gap of 33 nucleotides when compared to the reference WIV04 sequence. NSP1 without BLAST coverage. NSP7 without BLAST coverage.	alert	BA.4	GRA	(NSP5_P132H,Spike_H69del,Spike_N658S,Spike_L24del,Spike_S373P,Spike_H655Y,N_R203K,Spike_V213G,Spike_G142D,Spike_A27S,N_P13L,Spike_N501Y,Spike_P25del,N_R32del,NS3_T223I,Spike_T19I,M_Q19E,Spike_N440K,Spike_N679K,NSP6_G107del,Spike_Y505H,N_G204R,Spike_T478K,N_S413R,M_A63T,Spike_S371F,NS7b_L11F,N_P151S,Spike_K417N,NSP13_R392C,Spike_F486V,Spike_T376A,NSP6_S106del,Spike_G339D,Spike_R408S,NSP2_K112N,NSP…
hCoV-19/Brazil/BA-UFOB-00294/2022	EPI_ISL_15408513	2022-07-28	South America / Brazil / Bahia / Barreiras	Human	Original	Nasopharyngeal swab		Nanopore MinION		Gap of 42 nucleotides when compared to the reference WIV04 sequence.	warn	BA.4	GRA	(NSP5_P132H,Spike_H69del,Spike_N658S,NSP3_G489S,Spike_L24del,NSP4_T327I,Spike_S373P,Spike_N969K,Spike_H655Y,N_R203K,Spike_V213G,Spike_G142D,Spike_A27S,Spike_Q954H,N_P13L,Spike_N501Y,Spike_P25del,N_R32del,NS3_T223I,Spike_T19I,M_Q19E,Spike_N440K,NSP4_T492I,Spike_N679K,Spike_N764K,NSP6_G107del,Spike_Y505H,Spike_D796Y,N_G204R,Spike_T478K,N_S413R,NSP2_F329S,M_A63T,Spike_S371F,NS7b_L11F,N_P151S,Spike_K…
hCoV-19/Brazil/BA-UFOB-00305/2022	EPI_ISL_15408520	2022-07-28	South America / Brazil / Bahia / Barreiras	Human	Original	Nasopharyngeal swab		Nanopore MinION		Gap of 33 nucleotides when compared to the reference WIV04 sequence.	warn	BA.5.1	GRA	(NSP5_P132H,Spike_H69del,NSP3_G489S,Spike_L24del,NSP4_T327I,Spike_S373P,Spike_N969K,Spike_H655Y,N_R203K,Spike_V213G,Spike_G142D,Spike_A27S,Spike_Q954H,N_P13L,Spike_N501Y,Spike_P25del,N_R32del,NS3_T223I,M_Q19E,Spike_N440K,NSP4_T492I,M_D3N,Spike_N679K,Spike_N764K,NSP6_G107del,Spike_Y505H,Spike_D796Y,N_G204R,Spike_T478K,N_S413R,M_A63T,Spike_S371F,Spike_K417N,NSP13_R392C,Spike_F486V,Spike_T376A,NSP6_…
hCoV-19/Brazil/BA-UFOB-00274/2022	EPI_ISL_15408509	2022-07-29	South America / Brazil / Bahia / Barreiras	Human	Original	Nasopharyngeal swab		Nanopore MinION		Gap of 42 nucleotides when compared to the reference WIV04 sequence.	warn	BA.5.1	GRA	(NSP5_P132H,Spike_H69del,NSP3_G489S,Spike_L24del,NSP4_T327I,Spike_S373P,Spike_N969K,Spike_H655Y,N_R203K,Spike_V213G,Spike_G142D,NSP1_M85V,Spike_A27S,Spike_Q954H,N_P13L,NSP1_H83del,Spike_N501Y,Spike_P25del,N_R32del,NS3_T223I,Spike_T19I,M_Q19E,Spike_N440K,NSP4_T492I,M_D3N,Spike_N679K,Spike_N764K,NS7a_T28I,NSP6_G107del,Spike_Y505H,NSP1_V84del,Spike_D796Y,N_G204R,Spike_T478K,N_S413R,M_A63T,Spike_S371…
hCoV-19/Brazil/BA-UFOB-00277/2022	EPI_ISL_15408510	2022-07-29	South America / Brazil / Bahia / Barreiras	Human	Original	Nasopharyngeal swab		Nanopore MinION		Gap of 54 nucleotides when compared to the reference WIV04 sequence.	warn	BA.5.1	GRA	(NSP5_P132H,Spike_H69del,NSP3_G489S,Spike_L24del,NSP4_T327I,Spike_S373P,Spike_N969K,Spike_H655Y,N_R203K,Spike_V213G,Spike_G142D,Spike_A27S,Spike_Q954H,N_P13L,NSP16_I128M,NSP1_H83del,Spike_N501Y,Spike_P25del,NS8_S67del,N_R32del,NS3_T223I,Spike_T19I,M_Q19E,Spike_N440K,NSP4_T492I,M_D3N,Spike_N679K,Spike_N764K,NS7a_T28I,NSP6_G107del,NSP13_S468L,Spike_Y505H,NSP1_V84del,Spike_R346I,Spike_D796Y,N_G204R,…
hCoV-19/Brazil/BA-UFOB-00284/2022	EPI_ISL_15408511	2022-07-29	South America / Brazil / Bahia / Barreiras	Human	Original	Nasopharyngeal swab		Nanopore MinION		Long stretches of NNNs (16.89% of overall sequence). Gap of 33 nucleotides when compared to the reference WIV04 sequence. NSP7 without BLAST coverage.	alert	BA.5.1	GRA	(NSP5_P132H,Spike_H69del,Spike_L24del,Spike_S373P,Spike_N969K,Spike_H655Y,N_R203K,Spike_V213G,Spike_G142D,Spike_A27S,Spike_Q954H,N_P13L,Spike_N501Y,Spike_P25del,N_R32del,NS3_T223I,Spike_T19I,M_Q19E,Spike_N440K,N_R195K,M_D3N,Spike_N679K,Spike_N764K,NSP6_G107del,Spike_Y505H,Spike_D796Y,N_G204R,Spike_T478K,N_S413R,M_A63T,Spike_S371F,Spike_K417N,NSP13_R392C,Spike_F486V,Spike_T376A,NSP6_S106del,Spike_…
hCoV-19/Brazil/BA-UFOB-00291/2022	EPI_ISL_15408512	2022-07-29	South America / Brazil / Bahia / Barreiras	Human	Original	Nasopharyngeal swab		Nanopore MinION		Gap of 33 nucleotides when compared to the reference WIV04 sequence.	warn	BA.5.1	GRA	(NSP5_P132H,Spike_H69del,NSP3_G489S,Spike_L24del,NSP4_T327I,Spike_S373P,Spike_N969K,Spike_H655Y,N_R203K,Spike_V213G,Spike_G142D,Spike_A27S,Spike_Q954H,N_P13L,Spike_N501Y,Spike_P25del,N_R32del,NS3_T223I,M_Q19E,Spike_N440K,NSP4_T492I,NSP3_S794L,M_D3N,Spike_N679K,Spike_N764K,NSP6_G107del,Spike_Y505H,Spike_D796Y,N_G204R,Spike_T478K,N_S413R,M_A63T,Spike_S371F,Spike_K417N,NSP13_R392C,Spike_F486V,Spike_…
hCoV-19/Brazil/BA-UFOB-00307/2022	EPI_ISL_15408522	2022-07-29	South America / Brazil / Bahia / Barreiras	Human	Original	Nasopharyngeal swab		Nanopore MinION		Gap of 33 nucleotides when compared to the reference WIV04 sequence.	warn	BA.5.1	GRA	(NSP5_P132H,Spike_H69del,NSP3_G489S,Spike_L24del,NSP4_T327I,Spike_S373P,Spike_N969K,Spike_H655Y,N_R203K,Spike_V213G,Spike_G142D,Spike_A27S,Spike_Q954H,N_P13L,Spike_N501Y,Spike_P25del,N_R32del,NS3_T223I,M_Q19E,NSP3_G255V,Spike_N440K,NSP4_T492I,M_D3N,Spike_N679K,Spike_N764K,NSP6_G107del,Spike_Y505H,Spike_D796Y,N_G204R,Spike_T478K,N_S413R,M_A63T,Spike_S371F,Spike_K417N,NSP13_R392C,Spike_F486V,Spike_…
hCoV-19/Brazil/BA-UFOB-00281/2022	EPI_ISL_15422342	2022-07-29	South America / Brazil / Bahia / Barreiras	Human	Original	Nasopharyngeal swab		Nanopore MinION		Gap of 1 nucleotide(s) found at refpos 28254 (frameshift not confirmed by the submitter). Gap of 1 nucleotide(s) at refpos 28254 occurred >=100 times in >=10 locations. Gap of 34 nucleotides when compared to the reference WIV04 sequence.	info	BA.5.2.1	GRA	(NSP5_P132H,Spike_H69del,NSP3_G489S,Spike_L24del,NSP4_T327I,NSP3_P74S,Spike_S373P,Spike_N969K,Spike_H655Y,N_R203K,Spike_V213G,Spike_G142D,Spike_A27S,Spike_Q954H,N_P13L,Spike_N501Y,Spike_P25del,N_R32del,NS3_T223I,Spike_T19I,M_Q19E,Spike_N440K,NSP4_T492I,N_G30del,M_D3N,Spike_N679K,Spike_N764K,NSP6_G107del,Spike_Y505H,Spike_D796Y,N_G204R,Spike_T478K,N_S413R,M_A63T,Spike_S371F,Spike_K417N,NSP13_R392C…
hCoV-19/Brazil/BA-UFOB-00329/2022	EPI_ISL_15408523	2022-08-08	South America / Brazil / Bahia / Barreiras	Human	Original	Nasopharyngeal swab		Nanopore MinION		Gap of 42 nucleotides when compared to the reference WIV04 sequence.	warn	BA.5.1	GRA	(NSP5_P132H,Spike_H69del,NSP3_G489S,Spike_L24del,NSP4_T327I,Spike_S373P,Spike_N969K,Spike_H655Y,N_R203K,Spike_V213G,Spike_G142D,NSP1_M85V,Spike_A27S,Spike_Q954H,N_P13L,NSP1_H83del,Spike_N501Y,Spike_P25del,N_R32del,NS3_T223I,M_Q19E,Spike_N440K,NSP4_T492I,M_D3N,Spike_N679K,Spike_N764K,NSP6_G107del,Spike_Y505H,NSP1_V84del,Spike_D796Y,N_G204R,Spike_T478K,N_S413R,M_A63T,Spike_S371F,Spike_K417N,NSP13_R…
hCoV-19/Brazil/BA-UFOB-00351/2022	EPI_ISL_15408525	2022-08-09	South America / Brazil / Bahia / Barreiras	Human	Original	Nasopharyngeal swab		Nanopore MinION		Stretches of NNNs (2.89% of overall sequence). Gap of 33 nucleotides when compared to the reference WIV04 sequence.	warn	BA.5.1	GRA	(NSP5_P132H,Spike_H69del,NSP3_G489S,Spike_L24del,NSP4_T327I,Spike_S373P,Spike_N969K,Spike_H655Y,N_R203K,Spike_V213G,Spike_G142D,Spike_A27S,Spike_Q954H,N_P13L,Spike_N501Y,Spike_P25del,N_R32del,NS3_T223I,M_Q19E,Spike_N440K,NSP4_T492I,M_D3N,Spike_N679K,Spike_N764K,NSP6_G107del,Spike_Y505H,Spike_D796Y,N_G204R,Spike_T478K,N_S413R,M_A63T,Spike_S371F,Spike_K417N,NSP13_R392C,Spike_F486V,Spike_T376A,NSP6_…
hCoV-19/Brazil/BA-UFOB-00376/2022	EPI_ISL_15408526	2022-08-10	South America / Brazil / Bahia / Barreiras	Human	Original	Nasopharyngeal swab		Nanopore MinION		Gap of 33 nucleotides when compared to the reference WIV04 sequence.	warn	BA.5.1	GRA	(NSP5_P132H,Spike_H69del,NSP3_G489S,Spike_L24del,NSP4_T327I,Spike_S373P,Spike_N969K,Spike_H655Y,N_R203K,Spike_V213G,Spike_G142D,Spike_A27S,NSP15_A171V,Spike_Q954H,N_P13L,Spike_N501Y,Spike_P25del,N_R32del,NS3_T223I,M_Q19E,Spike_N440K,NSP4_T492I,M_D3N,Spike_N679K,Spike_N764K,NSP6_G107del,Spike_Y505H,Spike_D796Y,N_G204R,Spike_T478K,N_S413R,M_A63T,Spike_S371F,Spike_K417N,NSP13_R392C,Spike_F486V,Spike…
hCoV-19/Brazil/BA-UFOB-00385/2022	EPI_ISL_15408527	2022-08-11	South America / Brazil / Bahia / Barreiras	Human	Original	Nasopharyngeal swab		Nanopore MinION		Gap of 33 nucleotides when compared to the reference WIV04 sequence.	warn	BA.5.1	GRA	(NSP5_P132H,Spike_H69del,NSP3_G489S,Spike_L24del,NSP4_T327I,Spike_S373P,Spike_N969K,Spike_H655Y,N_R203K,Spike_V213G,Spike_G142D,Spike_A27S,NSP15_A171V,Spike_Q954H,N_P13L,Spike_N501Y,Spike_P25del,N_R32del,NS3_T223I,M_Q19E,Spike_N440K,NSP4_T492I,M_D3N,Spike_N679K,Spike_N764K,NSP6_G107del,Spike_Y505H,Spike_D796Y,N_G204R,Spike_T478K,N_S413R,M_A63T,Spike_S371F,Spike_K417N,NSP13_R392C,Spike_F486V,Spike…
hCoV-19/Brazil/BA-UFOB-00391/2022	EPI_ISL_15408528	2022-08-11	South America / Brazil / Bahia / Barreiras	Human	Original	Nasopharyngeal swab		Nanopore MinION		Gap of 33 nucleotides when compared to the reference WIV04 sequence.	warn	BA.5.1	GRA	(NSP5_P132H,Spike_H69del,NSP3_G489S,Spike_L24del,NSP4_T327I,Spike_S373P,Spike_N969K,Spike_H655Y,N_R203K,Spike_V213G,Spike_G142D,Spike_A27S,Spike_Q954H,N_P13L,Spike_N501Y,Spike_P25del,N_R32del,NS3_T223I,NSP5_H246Y,M_Q19E,Spike_N440K,NSP4_T492I,M_D3N,Spike_N679K,Spike_N764K,NSP6_G107del,Spike_Y505H,NS8_S43A,Spike_D796Y,N_G204R,Spike_T478K,N_S413R,M_A63T,Spike_S371F,Spike_K417N,NSP13_R392C,Spike_F48…
hCoV-19/Brazil/BA-UFOB-00397/2022	EPI_ISL_15422345	2022-08-11	South America / Brazil / Bahia / Barreiras	Human	Original	Nasopharyngeal swab		Nanopore MinION		Gap of 1 nucleotide(s) found at refpos 4322 (frameshift not confirmed by the submitter). Gap of 1 nucleotide(s) at refpos 4322 occurred >=100 times in >=10 locations. Gap of 34 nucleotides when compared to the reference WIV04 sequence.	info	BA.5.1.15	GRA	(NSP5_P132H,Spike_H69del,NSP3_M560Q,NSP3_G489S,Spike_L24del,NSP3_S543R,NSP4_T327I,Spike_S373P,Spike_N969K,Spike_H655Y,N_R203K,Spike_V213G,Spike_G142D,NSP3_E545K,Spike_A27S,Spike_Q954H,N_P13L,Spike_N501Y,Spike_P25del,N_R32del,NSP3_T552I,NS3_T223I,NSP5_H246Y,M_Q19E,Spike_N440K,NSP4_T492I,M_D3N,Spike_N679K,Spike_N764K,NSP6_G107del,Spike_Y505H,NS8_S43A,Spike_D796Y,N_G204R,Spike_T478K,N_S413R,M_A63T,N…
hCoV-19/Brazil/BA-UFOB-00459/2022	EPI_ISL_15408530	2022-08-15	South America / Brazil / Bahia / Barreiras	Human	Original	Nasopharyngeal swab		Nanopore MinION		Gap of 33 nucleotides when compared to the reference WIV04 sequence.	warn	BA.5.2.1	GRA	(NSP5_P132H,Spike_H69del,NSP3_G489S,Spike_L24del,NSP4_T327I,Spike_S373P,Spike_N969K,Spike_H655Y,N_R203K,Spike_V213G,Spike_G142D,Spike_A27S,Spike_Q954H,N_P13L,Spike_N501Y,Spike_P25del,N_R32del,NS3_T223I,M_Q19E,Spike_N440K,NSP4_T492I,M_D3N,Spike_N679K,Spike_N764K,NSP6_G107del,Spike_Y505H,Spike_D796Y,N_G204R,Spike_T478K,N_S413R,M_A63T,Spike_S371F,Spike_K417N,NSP13_R392C,Spike_F486V,Spike_T376A,NSP6_…
hCoV-19/Brazil/BA-UFOB-00431/2022	EPI_ISL_15408529	2022-08-17	South America / Brazil / Bahia / Barreiras	Human	Original	Nasopharyngeal swab		Nanopore MinION		Gap of 36 nucleotides when compared to the reference WIV04 sequence.	warn	BA.5.2.1	GRA	(NSP5_P132H,Spike_H69del,NSP3_G489S,Spike_L24del,NSP4_T327I,Spike_S373P,Spike_N969K,Spike_H655Y,N_R203K,Spike_V213G,Spike_G142D,Spike_A27S,Spike_Q954H,N_P13L,Spike_N501Y,Spike_P25del,N_R32del,NS3_T223I,Spike_T19I,M_Q19E,Spike_N440K,NSP4_T492I,N_G30del,M_D3N,Spike_N679K,Spike_N764K,NSP6_G107del,Spike_Y505H,Spike_D796Y,N_G204R,Spike_T478K,N_S413R,M_A63T,Spike_S371F,NSP15_P23S,Spike_K417N,NSP13_R392…
hCoV-19/Brazil/BA-UFOB-00506/2022	EPI_ISL_15408531	2022-08-17	South America / Brazil / Bahia / Barreiras	Human	Original	Nasopharyngeal swab		Nanopore MinION		Gap of 42 nucleotides when compared to the reference WIV04 sequence.	warn	BA.4	GRA	(NSP5_P132H,Spike_H69del,Spike_N658S,NSP3_G489S,Spike_L24del,NSP4_V13F,NSP4_T327I,Spike_S373P,Spike_N969K,Spike_H655Y,N_R203K,Spike_V213G,Spike_G142D,Spike_A27S,Spike_Q954H,N_P13L,Spike_N501Y,Spike_P25del,N_R32del,NS3_T223I,M_Q19E,Spike_N440K,NSP4_T492I,Spike_N679K,Spike_N764K,NSP6_G107del,Spike_Y505H,Spike_D796Y,N_G204R,Spike_T478K,N_S413R,M_A63T,Spike_S371F,NS7b_L11F,N_P151S,Spike_K417N,NSP13_R…
hCoV-19/Brazil/BA-UFOB-00535/2022	EPI_ISL_15422346	2022-08-19	South America / Brazil / Bahia / Barreiras	Human	Original	Nasopharyngeal swab		Nanopore MinION		Stretches of NNNs (2.44% of overall sequence). Insertion of 1 nucleotide(s) found at refpos 4321 (frameshift not confirmed by the submitter). Insertion of 1 nucleotide(s) at refpos 4321 was previously seen. Gap of 33 nucleotides when compared to the reference WIV04 sequence. NSP11 without BLAST coverage.	warn	BA.5.2.1	GRA	(NSP5_P132H,Spike_H69del,NSP3_T1465I,NSP3_G489S,Spike_L24del,NSP4_T327I,Spike_S373P,Spike_N969K,Spike_H655Y,N_R203K,Spike_V213G,Spike_G142D,NSP9_T19I,Spike_A27S,Spike_Q954H,Spike_N501Y,Spike_P25del,N_R32del,NS3_T223I,Spike_T19I,M_Q19E,Spike_N440K,NSP4_T492I,M_D3N,Spike_N679K,Spike_N764K,NSP6_G107del,Spike_Y505H,Spike_D796Y,NS8_T87I,N_G204R,Spike_T478K,N_S413R,M_A63T,Spike_S371F,Spike_K417N,NSP13_…
hCoV-19/Brazil/BA-UFOB-00547/2022	EPI_ISL_15422347	2022-08-19	South America / Brazil / Bahia / Barreiras	Human	Original	Nasopharyngeal swab		Nanopore MinION		Insertion of 1 nucleotide(s) found at refpos 4321 (frameshift not confirmed by the submitter). Insertion of 1 nucleotide(s) at refpos 4321 was previously seen. Gap of 33 nucleotides when compared to the reference WIV04 sequence.	info	BA.5.1	GRA	(NSP5_P132H,Spike_H69del,NSP3_G489S,Spike_L24del,NSP4_T327I,Spike_S373P,Spike_N969K,Spike_H655Y,N_R203K,Spike_V213G,Spike_G142D,Spike_A27S,Spike_Q954H,N_P13L,Spike_N501Y,Spike_P25del,N_R32del,NS3_T223I,M_Q19E,Spike_N440K,NSP4_T492I,M_D3N,Spike_N679K,Spike_N764K,NSP6_G107del,Spike_Y505H,Spike_D796Y,N_G204R,Spike_T478K,N_S413R,M_A63T,Spike_S371F,Spike_K417N,NSP13_R392C,Spike_F486V,Spike_T376A,NSP6_…
hCoV-19/Brazil/BA-UFOB-00567/2022	EPI_ISL_15422348	2022-08-19	South America / Brazil / Bahia / Barreiras	Human	Original	Nasopharyngeal swab		Nanopore MinION		Long stretches of NNNs (24.34% of overall sequence). Gap of 1 nucleotide(s) found at refpos 29381 (frameshift not confirmed by the submitter). Gap of 25 nucleotides when compared to the reference WIV04 sequence. NSP11 without BLAST coverage. NSP1 without BLAST coverage. NSP7 without BLAST coverage. NSP10 without BLAST coverage. NSP9 without BLAST coverage. NSP8 without BLAST coverage.	alert	BA.5.2	GRA	(NSP5_P132H,Spike_H69del,N_K373R,Spike_S373P,Spike_H655Y,N_R203K,Spike_V213G,Spike_G142D,N_P13L,Spike_N501Y,N_R32del,NS3_T223I,M_Q19E,Spike_N440K,N_K388R,N_D371T,M_D3N,N_A376L,Spike_N679K,N_Q384Y,NSP6_G107del,Spike_Y505H,NSP3_A1310S,N_E378K,N_L382del,N_Q380K,N_G204R,Spike_T478K,N_Q389R,N_T391S,N_S413R,M_A63T,N_A381del,N_T379L,N_K375R,Spike_S371F,Spike_K417N,Spike_F486V,Spike_T376A,NSP6_S106del,Sp…
hCoV-19/Brazil/BA-UFOB-00554/2022	EPI_ISL_15408532	2022-08-22	South America / Brazil / Bahia / Barreiras	Human	Original	Nasopharyngeal swab		Nanopore MinION		Stretches of NNNs (3.18% of overall sequence). Gap of 33 nucleotides when compared to the reference WIV04 sequence.	warn	BA.5.2.1	GRA	(NSP5_P132H,Spike_H69del,NSP3_G489S,Spike_L24del,NSP4_T327I,Spike_S373P,Spike_N969K,Spike_H655Y,N_R203K,Spike_V213G,Spike_G142D,Spike_A27S,Spike_Q954H,N_P13L,Spike_N501Y,Spike_P25del,N_R32del,NS3_T223I,M_Q19E,Spike_N440K,NSP4_T492I,N_G30del,M_D3N,Spike_N679K,Spike_N764K,NSP6_G107del,Spike_Y505H,Spike_D796Y,N_G204R,Spike_T478K,N_S413R,M_A63T,Spike_S371F,Spike_K417N,NSP13_R392C,Spike_F486V,Spike_T3…
hCoV-19/Brazil/BA-UFOB-00563/2022	EPI_ISL_15408533	2022-08-22	South America / Brazil / Bahia / Barreiras	Human	Original	Nasopharyngeal swab		Nanopore MinION		Gap of 33 nucleotides when compared to the reference WIV04 sequence.	warn	BA.5.2.1	GRA	(NSP5_P132H,Spike_H69del,NSP3_T1465I,NSP3_G489S,Spike_L24del,NSP4_T327I,Spike_S373P,Spike_N969K,Spike_H655Y,N_R203K,Spike_V213G,Spike_G142D,NSP9_T19I,Spike_A27S,Spike_Q954H,N_P13L,Spike_N501Y,Spike_P25del,N_R32del,NS3_T223I,M_Q19E,Spike_N440K,NSP4_T492I,M_D3N,Spike_N679K,Spike_N764K,NSP6_G107del,Spike_Y505H,Spike_D796Y,NS8_T87I,N_G204R,Spike_T478K,N_S413R,M_A63T,Spike_S371F,Spike_K417N,NSP13_R392…
hCoV-19/Brazil/BA-UFOB-00588/2022	EPI_ISL_15422349	2022-08-24	South America / Brazil / Bahia / Barreiras	Human	Original	Nasopharyngeal swab		Nanopore MinION		Gap of 8 nucleotide(s) found at refpos 512 (frameshift not confirmed by the submitter). Gap of 41 nucleotides when compared to the reference WIV04 sequence.	info	BA.5.1	GRA	(NSP5_P132H,Spike_H69del,NSP3_G489S,Spike_L24del,NSP4_T327I,Spike_S373P,Spike_N969K,Spike_H655Y,N_R203K,Spike_V213G,Spike_G142D,Spike_A27S,Spike_Q954H,N_P13L,Spike_N501Y,Spike_P25del,N_R32del,NS3_T223I,M_Q19E,Spike_N440K,NSP4_T492I,NSP3_A1766V,M_D3N,Spike_N679K,Spike_N764K,NSP6_G107del,Spike_Y505H,Spike_D796Y,N_G204R,Spike_T478K,N_S413R,NSP1_ins86V,NSP1_V84L,Spike_S371F,Spike_K417N,NSP13_R392C,NS…
